# Supplementary material for: Small extracellular vesicles containing arginase-1 suppress T-cell responses and promote tumor growth in ovarian carcinoma
Source: Nat Commun. 2019 Jul 5;10:3000. doi: 10.1038/s41467-019-10979-3 (PMC6611910; doi:10.1038/s41467-019-10979-3)
Supplement: Supplementary file 3 — Source Data [file 41467_2019_10979_MOESM3_ESM.xlsx]

## Sheet: Fig. 1a
Uncropped scans of immunoblots shown in Figure 1a.

## Sheet: Fig.1e
	seum arginase activity [U/l]
	NC	I	II	III
	2.19	6.34	14.61	29.39
	3.48	11.27	5.57	17.43
	1.13	3.98	6.49	6.74
	0.6	3.03	20.41	10.34
	4.23	2.42	9.84	17.42
	3.27	1.98	7.87	4.32
	0.92	3.55	10.71	5.07
	1.35	3.7	12.66	5.46
	3.05	12.06	5.79	9.67
	2.67	5.66	6.13	14.12
		4.79	4.69	8.54
		3.92	10.41	6.32
		4.05	3.18	3.47
		3.02	5.51	7.5
		7.38	3.3	8.18
		4.13	21.17	5.99
				20.44
				12.25
				23.39
				7.81
				5.87
				4.02
				4.1
				21.8
				12.33
				12.47
				12.23
				3.71
				11.82
				17.34
				4.55
				15.04
				19.39
				16.03
				4.19
				2.59
				16.99
				23.02
				5.54
				11.07
				10.5
				9.19
				3.8
				12.3
				9.56
				13.88
				7.19
				8.270001
				3.42

## Sheet: Fig. 2a
Uncropped scans of immunoblots shown in Figure 2a.

## Sheet: Fig. 2b
Uncropped scans of immunoblots shown in Figure 2b.

## Sheet: Fig.2d
	EVs protein [ug/ml]				relative EVs Tsg101				relative EVs ARG1
	Benign cyst	OvCa			Benign cyst	OvCa			Benign cyst	OvCa
	2.3	84.6			0.02	5.27			0.7	4.46
	0.9	6.48			0.06	2.17			0.43	1.3
	13.5	15.9			0.37	1.58			1.14	1.73
	2.8	19.5			2.55	2.45			0.9	2.65
	22.7	37.1			0.07	6.08			1.82	7.97
	2.26	49.8			0.11	4.47			0.71	4.68
	1	22.6			2.76	5.28			1	1.68
	28.4	79.7			0.03	3.53			2.73	2.51
		16.8				4.77			0.09	3.97
		11.4				1.42				0.75
		11.2				2.73				0.45
		12.5				1.55				0.29
		24.2				6.24				0.77
		10.1				2.12				0.7
		13.7				3.29				0.27
		19.9				5.44				1.13
		23				8.16				0.25
		28				3.95				0.57
		12				1.24				0.25
		8.8				5.07				0.14
		5.84				0.42				0.49
		7.32				4.08				0.37
		12.8				3.23				0.41
		29.2				0.24				0.07
		5.28				0.07				0.05
		0.9				0.98				0.03
		14.8				3.44				0.82
		28.2				11.3				1.73
		20.8				2.02				1.05
		18.3				4.15				0.41
		12.04				5.26				0.28
		175.4				0.54				11.38
		14.6				0.26				3.05
		3.72				0.01				0.04
		6.24				0.07				0.39
		4.6				0.35				0.24
		25.4				0.04				0.26
		29.52				0.11				5.22
		12.1				0.11				3.76
		0.25				14.16				1.08
		29				0.28				0.71
		12.1				0.21				1.21
		21.3				11.33				2.43
		13.7				0.07				2.59
		19.1				1.31				0.97
		9.15				7.9				1.06
		12.9				5.9				0.59
						1.41				0.36
						2.48				1.5
						0.12				5.2

## Sheet: Fig.2e
ARG activity [U/gprotein]
	Skov3	CaOv-1	OvCa-14	OVP-10	MDAH 2774	A2780
cell lysate	15.88	13.45	10.4	4.05	26.05	16.68
	10.83	11.33	14.9	5.51	27.51	11.15
	14.98	13.16	12.03	4.91	27.14	14.08
EVs	8.96	2.52	9.21	2.32	6.21	9.72
	10.4	3.24	12.24	3.61	8.2	7.29
	9.8	2.99	9.63	3.28	6.71	8.12

## Sheet: Fig.2f
ARG activity in mU/ml ascites
	Asc1	Asc2	Asc3	Asc4	Asc5	Asc6	Asc7	Asc8	Asc9	Asc10	Asc11	NC
	2.603	1.602	2.213	1.212	4.074	6.492	5.193	3.771	3.145	0.26	0.31	0.094
	2.657	1.628	2.135	1.187	3.79	5.985	5.733	3.637	2.936	0.297	0.299	0.098
	2.631	1.617	2.191	1.22	3.85	7.065	5.551	3.462	3.126	0.28	0.306	0.104

## Sheet: Fig.2g
sample	EVs in ug
Ascites 1	10	20	30	40
	0.339	0.412	0.668	0.734	relative Arg activity (in OD - blank)
	0.312	0.423	0.654	0.751
	0.392	0.434	0.651	0.74
mean
SD
Ascites 2	10	20	30	40		Blank
	0.285	0.352	0.48	0.598		0.122
	0.271	0.4	0.487	0.575		0.12
	0.299	0.375	0.5	0.587		0.122
mean
benign cyst 1	10	20	30	40
	0.071	0.172	0.168	0.198
	0.037	0.082	0.154	0.179
	0.046	0.121	0.139	0.221
benign cyst 2	10	20	30	40
	0.178	0.211	0.223	0.256
	0.124	0.211	0.225	0.244
	0.133	0.171	0.238	0.234

## Sheet: Fig.3a
		relative ARG1 in plasma TEV
	ARG activity in U/l plasma	patients with OvCa	patients with benign cyst
	23.94	100
	1.66	5
	3.79	32
	0.63	0
	2.72	12
	2.96	36
	11.74	83
	5.82	10
	1.3	16
	3.2	42
	10.5	45
	12	54
	3.6	18
	8	24
	15.3	68
	0.31		0
	0.71		0
	2.29		0

## Sheet: Fig.3b
	Proliferation inhibition of CD8+ T-cells in % (normalized to the mean proliferation of normal controls)
	benign cyst	OvCa
	5	100
	5	81
	17	21
	5	91
	5	5
		82
		72
		5
		5
		5
		61
		34
		20
		93

[truncated: 26 more sheets: Fig.3c, Fig.3d, Fig.3e, Fig.4b, Fig. 5b, Fig.5d, Fig. 6a, Fig.6b, Fig.6c, Fig.6d, Fig.7a, Fig.7b, Suppl. Fig. 2d, Suppl.Fig.3a, Suppl.Fig3b, Suppl.Fig.3c, Suppl.Fig.3d, Suppl.Fig.5a, Suppl.Fig5b, Suppl.Fig6a …]
